# Supplementary material for: Improvement of obesity-associated disorders by a small-molecule drug targeting mitochondria of adipose tissue macrophages
Source: Nat Commun. 2021 Jan 4;12:102. doi: 10.1038/s41467-020-20315-9 (PMC7782823; doi:10.1038/s41467-020-20315-9)
Supplement: Supplementary file 4 — Source Data [file 41467_2020_20315_MOESM4_ESM.xlsx]

## Sheet: Fig.1B
Figure 1b
Control	IR-61	ICG	IR-780	IR-43	IR-808	IR-28	IR-86	IR-77
0.96	0.57	0.97	1.14	3.28	1	1.93	1.06	1.77
0.98	0.59	1.03	1.28	2.95	0.96	1.81	1.2	1.88	Tnf
1.05	0.68	1.18	1.21	3.18	1.19	1.64	1.11	2.12
Control	IR-61	ICG	IR-780	IR-43	IR-808	IR-28	IR-86	IR-77
1.01	0.534929	1.23	1.21	6.3	0.93	11	0.91	7.6
1.07	0.553794	1.28	1.26	7.18	0.98	8.25	1	7.82	Il6
0.92	0.542397	1.31	1.18	6.34	1.13	9.71	1.11	8.84
Control	IR-61	ICG	IR-780	IR-43	IR-808	IR-28	IR-86	IR-77
0.95	0.65	1.29	0.81	5.96	1.34	10.77	1.29	19.12	Il1b
0.99	0.73	1.48	0.9	6.35	1.12	9.74	1.27	17.68
1.05	0.74	1.45	0.94	5.93	1.49	9.51	1.25	17.92
two-sided Student’s t-test			control vs IR-61		Tnf p= 0.0009, Il6 p=0.0005, Il1b p=0.0020

## Sheet: Fig.1C
Figure 1c
Liver	Heart	Spleen	Lung	Kidney	EpiWAT
6.3	3.49	2.97	4.65	5.12	9.72
5.33	4.11	3.73	5.59	6.44	9.42
5.79	4.14	3.9	5.96	6.6	8.49
two-sided Student’s t-test			epi WAT vs liver		p=0.0018
			epi WAT vs heart		p=0.0002
			epi WAT vs spleen		p=0.0003
			epi WAT vs lung		p=0.0021
			epi WAT vs kidney		p=0.0062

## Sheet: Fig.1E
Figure 1e
0	4	24	96
185	4160	2813	2874
193	3689	3306	2724	FAT
190	4068	3332	2210
0	4	24	96
118	240	278	188
147	123	206	134	LIVER
249	168	287	139
0	4	24	96
167	203	245	204
192	235	290	171	SPLEEN
198	201	262	189
two-sided Student’s t-test
		epi WAT, 0 vs 4 p<0.0001, 0 vs 24 p<0.0001, 0 vs 96 p=0.0003
		liver, 0 vs 4 p=0.9190, 0 vs 24 p=0.1442, 0 vs 96 p=0.7042
		spleen, 0 vs 4 p=0.1333, 0 vs 24 p=0.0078, 0 vs 96 p=0.8708

## Sheet: Fig.1I
Figure 1i
Con	Amil	Chlor	MCD
0.990433	0.161176	0.522905	0.193516
1.01308	0.17971	0.611838	0.18477
0.996489	0.163788	0.567981	0.204017
	two-sided Student’s t-test
	con vs amiloride p<0.0001, con vs chlorpromazine p<0.0001, con vs MβCD p<0.0001,

## Sheet: Fig.1J
Figure 1j
Con	Amil	Chlor	MCD
0.991391	0.177078	0.539707	0.241752
1.00854	0.175219	0.531442	0.23638
1.00007	0.175632	0.550658	0.23514
	two-sided Student’s t-test
		con vs amiloride p<0.0001, con vs chlorpromazine p<0.0001, con vs MβCD p<0.0001

## Sheet: Fig.2A
Figure 2a
	Cxcl1	Cxcl2	Cxcl3	Il1b	Il12b	Il17ra	Il23a	Ccl9	Cd14	Cd69	Cd83	Tnf	Tlr11	Irf5	Aoah	Ifnar1	Ifnb1	Maff	Psg18	Stat4	Irak2
Control	10.6164	8.89772	7.88006	12.3895	6.61881	9.37984	4.23321	14.0556	13.2335	8.85591	15.0734	11.2357	6.97272	13.2372	7.59006	7.8923	4.20014	12.4204	5.3408	7.10825	9.25183
IR-61	9.24957	5.68698	6.50777	8.56981	3.37716	8.01001	3.17804	12.7349	12.189	6.03777	13.6764	7.97903	4.33959	12.1606	6.40546	6.53555	2.41261	10.7514	3.18621	5.87434	7.88251

## Sheet: Fig.2B
Figure 2b
	Control					IR-61
Tnf	0.92	1.04	1.05			0.59	0.64	0.64
Il6	0.964381	0.977344	1.05828			0.447075	0.456659	0.4061
Il1b	1.02918	1.00446	0.966356			0.655898	0.558008	0.685383
Cxcl1	0.986877	1.02798	0.985141			0.117727	0.142244	0.113109
Cxcl2	0.955142	0.988874	1.05598			0.268639	0.281981	0.290343
Cxcl3	1.00026	1.03107	0.96867			0.678404	0.595316	0.663496
Cd14	1.03	0.98	0.99			0.45	0.44	0.45
Cd69	1.00425	0.906964	1.08879			0.548912	0.5309	0.544358
Tlr2	0.95	1.02	1.03			0.59	0.64	0.62
Tlr11	1.0439	0.857757	1.09834			0.578095	0.536279	0.651241
	two-sided Student’s t-test
	Control vs IR-61	Tnf p=0.0011, Il6 p<0.0001, Il1b p=0.0010, Cxcl1 p<0.0001, Cxcl2 p<0.0001, Cxcl3 p=0.0003, Cd14 p<0.0001, Cd69 p=0.0010, Tlr2 p=0.0002, Tlr11 p=0.0068,

## Sheet: Fig.2C
Figure 2c
Control	IR-61	LPS	LPS+IR-61
1.07	0.58	37	20.9
0.95	0.62	38.61	20.04	Tnf
0.98	0.63	36.53	19.55
Control	IR-61	LPS	LPS+IR-61
1.04225	0.633911	24.4435	19.6329
0.98235	0.581278	24.476	18.0425	Il6
0.9754	0.583685	24.4482	20.0652
Control	IR-61	LPS	LPS+IR-61
0.958731	0.462956	47.6208	23.8684
0.92937	0.45586	48.7731	23.915	Il1b
1.1119	0.457761	52.7428	25.0806
	two-sided Student’s t-test
	control vs IR-61	Tnf p=0.0006; Il6 p=0.0001; Il1b p=0.0007
	LPS vs LPS+IR-61	Tnf p<0.0001; Il6 p=0.0011; Il1b p<0.0001,

## Sheet: Fig.2D
Figure 2d
Control	IR-61	LPS	LPS+IR-61
14.3642	10.9916	1094.74	395.143
15.2168	9.72807	1101.21	395.277	Tnf
15.5261	11.7896	985.62	454.422
Control	IR-61	LPS	LPS+IR-61
39.3581	19.8077	2057.55	1090.1
42.307	19.8313	2061.85	1012.75	IL-6
41.6051	25.6597	2297.64	1081.39
Control	IR-61	LPS	LPS+IR-61
3.49443	1.79693	756.488	527.663
3.07443	1.44628	718.392	523.106
2.71478	1.2857	856.467	342.586	IL-1β
	two-sided Student’s t-test
	control vs IR-61	Tnf p=0.0038; Il-6 p=0.0008,; IL-1β p=0.0043
	LPS vs LPS+IR-61	Tnf p=0.0001; Il-6 p=0.0002; IL-1β p=0.0131

## Sheet: Fig.2E
Figure 2e

[truncated: 99 more sheets: Fig.2F, Fig.2G, Fig.2H, Fig.2I, Fig.2J, Fig.3A, Fig.3B, Fig.3C, Fig.3D, Fig.3E, Fig.3F, Fig.3G, Fig.4A, Fig.4B, Fig.4C, Fig.4D, Fig.4E, Fig.4F, Fig. 4G, Fig.4H …]
